# Supplementary material for: The Effect of Dietary Supplementation with Probiotic and Postbiotic Yeast Products on Ewes Milk Performance and Immune Oxidative Status
Source: J Fungi (Basel). 2023 Nov 25;9(12):1139. doi: 10.3390/jof9121139 (PMC10744422; doi:10.3390/jof9121139)
Supplement: Supplementary file 1 [file jof-09-01139-s001.zip]

Archive with 1 entries (1 files):
- jof-2687111-supplementary.pdf
